# Supplementary material for: A Self-Healing Thermoset Epoxy Modulated by Dynamic Boronic Ester for Powder Coating
Source: Polymers (Basel). 2023 Sep 26;15(19):3894. doi: 10.3390/polym15193894 (PMC10575017; doi:10.3390/polym15193894)
Supplement: Supplementary file 1 [file polymers-15-03894-s001.zip]

Archive with 1 entries (1 files):
- polymers-2614482-supplementary.pdf
